# Supplementary material for: Somatic production of reactive oxygen species does not predict its production in sperm cells across Drosophila melanogaster lines
Source: BMC Res Notes. 2021 Apr 7;14:131. doi: 10.1186/s13104-021-05550-7 (PMC8028716; doi:10.1186/s13104-021-05550-7)
Supplement: Supplementary file 1 — Additional file 1. Fluorescence lifetime of PBA and relative rates of sperm ROS production. [file 13104_2021_5550_MOESM1_ESM.csv]

Line	PBA lifetime (ns)	Relative ROS production rate
OR	154.87	0.859241968
OR	157.3	0.74941706
OR	159.64	0.646819742
OR	167.82	0.310650123
OR	167.77	0.312605374
OR	155.52	0.829528701
OR	159.04	0.672838931
OR	154.57	0.87304007
OR	153.28	0.932987367
OR	147.46	1.216487885
OR	140.63	1.579114012
OR	146.55	1.262850928
OR	149.03	1.137829991
OR	153.39	0.927836258
OR	148.43	1.167693886
OR	161.11	0.583891773
OR	149.33	1.122988037
OR	156.15	0.800965761
OR	143.41	1.427346793
OR	145.28	1.328526319
OR	119.86	2.935785947
DAH	157.94	0.72105422
DAH	151.11	1.036137936
DAH	152.26	0.981106683
DAH	124.57	2.588470768
DAH	152.24	0.982056645
DAH	142.85	1.457443497
DAH	142.96	1.451513036
DAH	154.73	0.865674424
DAH	149.18	1.130401552
DAH	153.88	0.904979878
DAH	150.26	1.077354609
DAH	156.84	0.769945827
DAH	158.69	0.688107654
DAH	155.35	0.837275852
DAH	155.21	0.843668601
DAH	158.9	0.678938348
DAH	137.24	1.772502941
DAH	153.79	0.909167069
DAH	152.73	0.958854211
DAH	162.41	0.529190343
DAH	151.16	1.033727862
AOX	143.1	1.443978362
AOX	159.11	0.669793247
AOX	148.55	1.161701808
AOX	143	1.449358766
AOX	160.64	0.603886352
AOX	146.74	1.253123235
AOX	157.51	0.740085097
AOX	151.95	0.995859188
AOX	156.89	0.767708608
AOX	151.93	0.996813029
AOX	150.6	1.060812109
AOX	154.41	0.88042098
AOX	153.93	0.902655776
AOX	149.34	1.122494332
AOX	154.1	0.894765111
AOX	142.63	1.469331863
AOX	154.71	0.866594296
AOX	150.85	1.048696079
AOX	149.41	1.119040249
AOX	157.75	0.729450419
AOX	155.45	0.832716652
dj-1B	163.48	0.484819572
dj-1B	154.07	0.896156316
dj-1B	159.03	0.673274247
dj-1B	135.57	1.871327016
dj-1B	157.3	0.74941706
dj-1B	154.5	0.876267337
dj-1B	152.58	0.965941169
dj-1B	157.46	0.742304735
dj-1B	150.06	1.087120509
dj-1B	152.94	0.948955823
dj-1B	152.78	0.956494983
dj-1B	148.2	1.179205827
dj-1B	160.29	0.618852103
dj-1B	148.88	1.145273399
dj-1B	155.66	0.8231614
dj-1B	146.96	1.241891015
dj-1B	155.14	0.846869302
dj-1B	147.26	1.226628437
dj-1B	142.41	1.481256959
dj-1B	152.96	0.948014537
dj-1B	151.64	1.01067201
